# Supplementary material for: Host Preference of Beneficial Commensals in a Microbially-Diverse Environment
Source: Front Cell Infect Microbiol. 2022 Jun 15;12:795343. doi: 10.3389/fcimb.2022.795343 (PMC9240469; doi:10.3389/fcimb.2022.795343)
Supplement: Supplementary file 2 [file Table_1.xlsx]

## Sheet: Table_S1
Table S1. Gut and worm isolates taxonomical annotation
Strain_name	Accession_number	Taxonomy	Isolation_source
OB_S_T13	OK487509	Chryseobacterium	Soil
OB_S_V25	OK487510	Enterobacter	Soil
OB_W_T8	OK487511	Enterobacter	Worm gut
OB_S_T3	OK487512	Erwinia	Soil
OB_S_V1	OK487513	Erwinia	Soil
OB_S_V17	OK487514	Erwinia	Soil
OB_S_V27	OK487515	Erwinia	Soil
OB_S_V4	OK487516	Erwinia	Soil
OB_W_V3	OK487517	Erwinia	Worm gut
OB_S_V39	OK487518	Klebsiella/Lelliottia	Soil
OB_S_V40	OK487519	Klebsiella/Lelliottia	Soil
OB_S_V26	OK487520	Klebsiella	Soil
OB_S_V21	OK487521	Klebsiella	Soil
OB_S_V31	OK614026	Klebsiella	Soil
OB_W_T6	OK487522	Klebsiella	Worm gut
OB_W_V38	OK487523	Klebsiella	Worm gut
OB_W_V9	OK487524	Klebsiella	Worm gut
OB_S_V24	OK487525	Kluyvera	Soil
OB_W_T2	OK487526	Kluyvera	Worm gut
OB_W_T22	OK487527	Kluyvera	Worm gut
OB_W_T3C	OK614029	Kluyvera	Worm gut
OB_W_T38	OK487529	Kluyvera	Worm gut
OB_W_V21	OK487530	Kluyvera	Worm gut
OB_W_V39	OK487531	Kluyvera	Worm gut
OB_W_V5	OK487532	Kluyvera	Worm gut
OB_W_T35	OK487533	Lactococcus	Worm gut
OB_W_T40	OK487534	Lactococcus	Worm gut
OB_W_T34	OK487535	Leuconostoc	Worm gut
OB_W_T36	OK487536	Leuconostoc	Worm gut
OB_W_T37	OK487537	Leuconostoc	Worm gut
OB_S_V34C	OM321597	Kluyvera	Soil
OB_S_T14	OK487539	Pantoea	Soil
OB_W_T16	OK487540	Pantoea	Worm gut
OB_W_V8	OK487541	Pantoea	Worm gut
OB_S_T1	OK487542	Pseudomonas	Soil
OB_S_T11	OK487543	Pseudomonas	Soil
OB_S_T18	OK487544	Pseudomonas	Soil
OB_S_T20	OK487545	Pseudomonas	Soil
OB_S_T5	OK614027	Pseudomonas	Soil
OB_S_T8	OK487546	Pseudomonas	Soil
OB_S_T9	OK487547	Pseudomonas	Soil
OB_S_V29	OK487548	Pseudomonas	Soil
OB_S_V32	OK487549	Pseudomonas	Soil
OB_S_T2	OK487550	Rahnella	Soil
OB_S_T6	OK487551	Rahnella	Soil
OB_S_V14	OK487552	Rahnella	Soil
OB_S_V19	OK487553	Rahnella	Soil
OB_S_V2	OK487554	Rahnella	Soil
OB_S_V20	OK487555	Rahnella	Soil
OB_S_V28	OK487556	Rahnella	Soil
OB_S_V35	OK614028	Rahnella	Soil
OB_S_V36	OK487557	Rahnella	Soil
OB_S_V37	OK487558	Rahnella	Soil
OB_S_V5	OK487559	Rahnella	Soil
OB_S_V6	OK487560	Rahnella	Soil
OB_S_V7	OK487561	Rahnella	Soil
OB_S_V8	OK487562	Rahnella	Soil
OB_W_T7	OK487563	Rahnella	Worm gut
OB_W_V2	OK487564	Rahnella	Worm gut
OB_W_V37	OK487565	Rahnella	Worm gut
OB_W_T21	OK487566	Raoultella/Klebsiella/Yokenella	Worm gut
OB_W_T1	OK487567	Raoultella	Worm gut
OB_W_T4	OK487568	Raoultella	Worm gut
OB_W_V1	OK487569	Raoultella	Worm gut
OB_W_V30	OK487570	Raoultella	Worm gut
OB_S_T12	OK487571	Rouxiella	Soil
OB_S_T16	OK487572	Rouxiella	Soil
OB_W_V19	OK487573	Rouxiella	Worm gut
OB_S_V12	OK487574	Serratia	Soil
Code	Soil+rotten fruit used	Type of strain	Isolation media
OB_W_V	Oak+Banana	Worm gut strain	VRBG
OB_W_T	Oak+Banana	Worm gut strain	TSA
OB_S_V	Oak+Banana	Soil strain	VRBG
OB_S_T	Oak+Banana	Soil strain	TSA
